# Supplementary material for: Efficient iterative solutions to complex-valued nonlinear least-squares problems with mixed linear and antilinear operators
Source: Optim Eng. Author manuscript; Available in PMC 2022 Jun 1. (PMC9159680; doi:10.1007/s11081-021-09604-4)
Supplement: 1697878_Supp_Material [file NIHMS1697878-supplement-1697878_Supp_Material.zip]

Archive with 2 entries (2 files):
- antilinear_least_squares.m
- README.txt
