# Supplementary material for: Efficient iterative solutions to complex-valued nonlinear least-squares problems with mixed linear and antilinear operators
Source: Optim Eng. Author manuscript; Available in PMC 2022 Jun 1. (PMC9159680; doi:10.1007/s11081-021-09604-4)
Supplement: 1697878_Supp_Material [file NIHMS1697878-supplement-1697878_Supp_Material.zip › antilinear_least_squares.m]

% This Matlab code reproduces the problem setup and algorithm
% implementations described in the paper:
%
% Efficient Iterative Solutions to Complex-Valued Nonlinear Least-Squares
% Problems with Mixed Linear and Antilinear Operators
%
% by Tae Hyung Kim and Justin P. Haldar

%% Initialization
clear;
close all;

%% Construct random problem as described in Section 5 of the paper
% (Unfortunately, due to the large size of the matrices involved, we are
% not able to provide the exact data described in the paper.  However, the
% following code constructs a random problem instance in exactly the same
% way)

N = 1000; % Size of x vector

M = 20000; % Number of rows of the A matrix and b vector

M1 = 30000; % Number of rows of the C and D matrices

M2 = 2000; % Number of rows of the E matrix

x = complex(randn(N,1),randn(N,1)); % x vector (original vector)

n = complex(randn(M,1),randn(M,1)); % n vector (noise)

A = complex(randn(M,N),randn(M,N)); % A matrix

C = complex(randn(M1,N),randn(M1,N)); % C matrix

D = complex(randn(M1,M2),randn(M1,M2)); % D matrix

E = complex(randn(M2,N),randn(M2,N)); % E matrix

b = A*x + n; % b vector (data)

lambda = 1e-3; % Regularization parameter

max_iter_land = 50; % Maximum number of iterations for Landweber Iteration

max_iter = 15; % Maximum number of iterations for the conjugate gradient and LSQR algorithms

%% Landweber Iteration (Conventional Real-Valued Approach with Matrices)

disp('Landweber Iteration (Conventional Real-Valued Approach with Matrices)');

Atilde = [...
    real(A), -imag(A);...
    sqrt(lambda)*real(C)-sqrt(lambda)*real(D)*real(E) - sqrt(lambda)*imag(D)*imag(E), -sqrt(lambda)*imag(C)+sqrt(lambda)*real(D)*imag(E)-sqrt(lambda)*imag(D)*real(E);...
    imag(A), real(A);...
    sqrt(lambda)*imag(C)-sqrt(lambda)*imag(D)*real(E)+sqrt(lambda)*real(D)*imag(E), sqrt(lambda)*real(C)+sqrt(lambda)*imag(D)*imag(E)+sqrt(lambda)*real(D)*real(E)...
    ]; % A tilde matrix

btilde = [real(b);zeros(M1,1);imag(b);zeros(M1,1)]; % b tilde vector

xhat_tilde0 = zeros(2*N, 1); % initial guess for x tilde

alpha = 1/norm(Atilde)^2; % step size

tic
xhat_tilde = LandweberIteration(@(x) Atilde*x,@(x) Atilde'*x,btilde,alpha,xhat_tilde0,max_iter_land);
xhat_1 = complex(xhat_tilde(1:N),xhat_tilde(N+1:2*N));
toc

%% Landweber Iteration (Proposed Complex-Valued Approach with Matrices)

disp('Landweber Iteration (Proposed Complex-Valued Approach with Matrices)');

F = [A;sqrt(lambda)*C]; % F matrix
G = [zeros(M,N);-sqrt(lambda)*conj(D)*E]; % G matrix

xhat_0 = zeros(N,1); % initial guess for x

alpha = 1/norm(Atilde)^2; % step size

tic
xhat_2 = LandweberIteration(@(x) F*x+conj(G*x),@(x) F'*x + G'*conj(x),[b;zeros(M1,1)],alpha,xhat_0,max_iter_land);
toc

%% Landweber Iteration (Conventional Real-Valued Approach with Function Calls)

disp('Landweber Iteration (Conventional Real-Valued Approach with Function Calls)');

A_fun = @(x) A*x; % A matrix function call
C_fun = @(x) C*x; % C matrix function call
D_fun = @(x) D*x; % D matrix function call
E_fun = @(x) E*x; % E matrix function call
A_T_fun = @(b) A.'*b; % A matrix transpose (not conjugate) function call
C_T_fun = @(b) C.'*b; % C matrix transpose (not conjugate) function call
D_T_fun = @(b) D.'*b; % D matrix transpose (not conjugate) function call
E_T_fun = @(b) E.'*b; % E matrix transpose (not conjugate) function call

Atilde_fun = @(x) [...
    real(A_fun(x(1:N))) ...
    - imag(A_fun(x(N+1:2*N)));...
    sqrt(lambda)*(real(C_fun(x(1:N)))-real(D_fun(real(E_fun(x(1:N)))))-imag(D_fun(imag(E_fun(x(1:N))))) ....
    - imag(C_fun(x(N+1:2*N)))+real(D_fun(imag(E_fun(x(N+1:2*N)))))-imag(D_fun(real(E_fun(x(N+1:2*N))))));...
    imag(A_fun(x(1:N))) ...
    + real(A_fun(x(N+1:2*N)));...
    sqrt(lambda)*(imag(C_fun(x(1:N)))-imag(D_fun(real(E_fun(x(1:N)))))+real(D_fun(imag(E_fun(x(1:N))))) ...
    + real(C_fun(x(N+1:2*N)))+imag(D_fun(imag(E_fun(x(N+1:2*N)))))+real(D_fun(real(E_fun(x(N+1:2*N))))));...
    ]; % A tilde function

Atilde_T_fun = @(b) [...
    real(A_T_fun(b(1:M))) ...
    + sqrt(lambda)*(real(C_T_fun(b(M+1:M+M1))) - real(E_T_fun(real(D_T_fun(b(M+1:M+M1))))) - imag(E_T_fun(imag(D_T_fun(b(M+1:M+M1)))))) ...
    + imag(A_T_fun(b(M+M1+1:2*M+M1))) ...
    + sqrt(lambda)*(imag(C_T_fun(b(2*M+M1+1:2*M+2*M1))) - real(E_T_fun(imag(D_T_fun(b(2*M+M1+1:2*M+2*M1))))) + imag(E_T_fun(real(D_T_fun(b(2*M+M1+1:2*M+2*M1)))))) ...
    ; ...
    -imag(A_T_fun(b(1:M))) ...
    + sqrt(lambda)*(-imag(C_T_fun(b(M+1:M+M1))) + imag(E_T_fun(real(D_T_fun(b(M+1:M+M1))))) - real(E_T_fun(imag(D_T_fun(b(M+1:M+M1)))))) ...
    + real(A_T_fun(b(M+M1+1:2*M+M1))) ...
    + sqrt(lambda)*(real(C_T_fun(b(2*M+M1+1:2*M+2*M1))) + imag(E_T_fun(imag(D_T_fun(b(2*M+M1+1:2*M+2*M1))))) + real(E_T_fun(real(D_T_fun(b(2*M+M1+1:2*M+2*M1)))))) ...
    ]; % A tilde transpose function call

btilde = [real(b);zeros(M1,1);imag(b);zeros(M1,1)]; % b tilde vector

xhat_tilde0 = zeros(2*N,1); % initial guess for x tilde

alpha = 1/norm(Atilde)^2; % step size

tic
xhat_tilde = LandweberIteration(Atilde_fun,Atilde_T_fun,btilde,alpha,xhat_tilde0,max_iter_land);
xhat_3 = complex(xhat_tilde(1:N),xhat_tilde(N+1:2*N));
toc

%% Landweber Iteration (Proposed Complex-Valued Approach with Function Calls)

disp('Landweber Iteration (Proposed Complex-Valued Approach with Function Calls)');

A_fun = @(x) A*x; % A matrix function call
C_fun = @(x) C*x; % C matrix function call
D_fun = @(x) D*x; % D matrix function call
E_fun = @(x) E*x; % E matrix function call
A_H_fun = @(b) A'*b; % A matrix conjugate function call
C_H_fun = @(b) C'*b; % C matrix conjugate transpose function call
D_H_fun = @(b) D'*b; % D matrix conjugate transpose function call
E_H_fun = @(b) E'*b; % E matrix conjugate transpose function call

xhat_0 = zeros(N,1); % initial guess for x

alpha = 1/norm(Atilde)^2; % step size

tic
xhat_4 = LandweberIteration(@(x) [A_fun(x);sqrt(lambda)*(C_fun(x)-D_fun(conj(E_fun(x))))],@(b) A_H_fun(b(1:M)) + sqrt(lambda)*(C_H_fun(b(M+1:M+M1))-E_H_fun(conj(D_H_fun(b(M+1:M+M1))))),[b;zeros(M1,1)],alpha,xhat_0,max_iter_land);
toc

%% Conjugate Gradient (Conventional Real-Valued Approach with Matrices)

disp('Conjugate Gradient (Conventional Real-Valued Approach with Matrices)');

Atilde = [...
    real(A), -imag(A);...
    sqrt(lambda)*real(C)-sqrt(lambda)*real(D)*real(E) - sqrt(lambda)*imag(D)*imag(E), -sqrt(lambda)*imag(C)+sqrt(lambda)*real(D)*imag(E)-sqrt(lambda)*imag(D)*real(E);...
    imag(A), real(A);...
    sqrt(lambda)*imag(C)-sqrt(lambda)*imag(D)*real(E)+sqrt(lambda)*real(D)*imag(E), sqrt(lambda)*real(C)+sqrt(lambda)*imag(D)*imag(E)+sqrt(lambda)*real(D)*real(E)...
    ]; % A tilde matrix

btilde = [real(b);zeros(M1,1);imag(b);zeros(M1,1)]; % b tilde vector

xhat_tilde0 = zeros(2*N, 1); % initial guess for x tilde

tic
xhat_tilde = ConjugateGradient(@(x) Atilde*x,@(x) Atilde'*x,btilde,xhat_tilde0,max_iter);
xhat_5 = complex(xhat_tilde(1:N),xhat_tilde(N+1:2*N));
toc

%% Conjugate Gradient (Proposed Complex-Valued Approach with Matrices)

disp('Conjugate Gradient (Proposed Complex-Valued Approach with Matrices)');

F = [A;sqrt(lambda)*C]; % F matrix
G = [zeros(M,N);-sqrt(lambda)*conj(D)*E]; % G matrix

xhat_0 = zeros(N,1); % initial guess for x

tic
xhat_6 = ConjugateGradient(@(x) F*x+conj(G*x),@(x) F'*x + G'*conj(x),[b;zeros(M1,1)],xhat_0,max_iter);
toc

%% Conjugate Gradient (Conventional Real-Valued Approach with Function Calls)

disp('Conjugate Gradient (Conventional Real-Valued Approach with Function Calls)');

A_fun = @(x) A*x; % A matrix function call
C_fun = @(x) C*x; % C matrix function call
D_fun = @(x) D*x; % D matrix function call
E_fun = @(x) E*x; % E matrix function call
A_T_fun = @(b) A.'*b; % A matrix transpose (not conjugate) function call
C_T_fun = @(b) C.'*b; % C matrix transpose (not conjugate) function call
D_T_fun = @(b) D.'*b; % D matrix transpose (not conjugate) function call
E_T_fun = @(b) E.'*b; % E matrix transpose (not conjugate) function call

Atilde_fun = @(x) [...
    real(A_fun(x(1:N))) ...
    - imag(A_fun(x(N+1:2*N)));...
    sqrt(lambda)*(real(C_fun(x(1:N)))-real(D_fun(real(E_fun(x(1:N)))))-imag(D_fun(imag(E_fun(x(1:N))))) ....
    - imag(C_fun(x(N+1:2*N)))+real(D_fun(imag(E_fun(x(N+1:2*N)))))-imag(D_fun(real(E_fun(x(N+1:2*N))))));...
    imag(A_fun(x(1:N))) ...
    + real(A_fun(x(N+1:2*N)));...
    sqrt(lambda)*(imag(C_fun(x(1:N)))-imag(D_fun(real(E_fun(x(1:N)))))+real(D_fun(imag(E_fun(x(1:N))))) ...
    + real(C_fun(x(N+1:2*N)))+imag(D_fun(imag(E_fun(x(N+1:2*N)))))+real(D_fun(real(E_fun(x(N+1:2*N))))));...
    ]; % A tilde function

Atilde_T_fun = @(b) [...
    real(A_T_fun(b(1:M))) ...
    + sqrt(lambda)*(real(C_T_fun(b(M+1:M+M1))) - real(E_T_fun(real(D_T_fun(b(M+1:M+M1))))) - imag(E_T_fun(imag(D_T_fun(b(M+1:M+M1)))))) ...
    + imag(A_T_fun(b(M+M1+1:2*M+M1))) ...
    + sqrt(lambda)*(imag(C_T_fun(b(2*M+M1+1:2*M+2*M1))) - real(E_T_fun(imag(D_T_fun(b(2*M+M1+1:2*M+2*M1))))) + imag(E_T_fun(real(D_T_fun(b(2*M+M1+1:2*M+2*M1)))))) ...
    ; ...
    -imag(A_T_fun(b(1:M))) ...
    + sqrt(lambda)*(-imag(C_T_fun(b(M+1:M+M1))) + imag(E_T_fun(real(D_T_fun(b(M+1:M+M1))))) - real(E_T_fun(imag(D_T_fun(b(M+1:M+M1)))))) ...
    + real(A_T_fun(b(M+M1+1:2*M+M1))) ...
    + sqrt(lambda)*(real(C_T_fun(b(2*M+M1+1:2*M+2*M1))) + imag(E_T_fun(imag(D_T_fun(b(2*M+M1+1:2*M+2*M1))))) + real(E_T_fun(real(D_T_fun(b(2*M+M1+1:2*M+2*M1)))))) ...
    ]; % A tilde transpose function call

btilde = [real(b);zeros(M1,1);imag(b);zeros(M1,1)]; % b tilde vector

xhat_tilde0 = zeros(2*N,1); % initial guess for x tilde

tic
xhat_tilde = ConjugateGradient(Atilde_fun,Atilde_T_fun,btilde,xhat_tilde0,max_iter);
xhat_7 = complex(xhat_tilde(1:N),xhat_tilde(N+1:2*N));
toc

%% Conjugate Gradient (Proposed Complex-Valued Approach with Function Calls)

disp('Conjugate Gradient (Proposed Complex-Valued Approach with Function Calls)');

A_fun = @(x) A*x; % A matrix function call
C_fun = @(x) C*x; % C matrix function call
D_fun = @(x) D*x; % D matrix function call
E_fun = @(x) E*x; % E matrix function call
A_H_fun = @(b) A'*b; % A matrix conjugate function call
C_H_fun = @(b) C'*b; % C matrix conjugate transpose function call
D_H_fun = @(b) D'*b; % D matrix conjugate transpose function call
E_H_fun = @(b) E'*b; % E matrix conjugate transpose function call

xhat_0 = zeros(N,1); % initial guess for x

tic
xhat_8 = ConjugateGradient(@(x) [A_fun(x);sqrt(lambda)*(C_fun(x)-D_fun(conj(E_fun(x))))],@(b) A_H_fun(b(1:M)) + sqrt(lambda)*(C_H_fun(b(M+1:M+M1))-E_H_fun(conj(D_H_fun(b(M+1:M+M1))))),[b;zeros(M1,1)],xhat_0,max_iter);
toc

%% LSQR (Conventional Real-Valued Approach with Matrices)

disp('LSQR (Conventional Real-Valued Approach with Matrices)');

Atilde = [...
    real(A), -imag(A);...
    sqrt(lambda)*real(C)-sqrt(lambda)*real(D)*real(E) - sqrt(lambda)*imag(D)*imag(E), -sqrt(lambda)*imag(C)+sqrt(lambda)*real(D)*imag(E)-sqrt(lambda)*imag(D)*real(E);...
    imag(A), real(A);...
    sqrt(lambda)*imag(C)-sqrt(lambda)*imag(D)*real(E)+sqrt(lambda)*real(D)*imag(E), sqrt(lambda)*real(C)+sqrt(lambda)*imag(D)*imag(E)+sqrt(lambda)*real(D)*real(E)...
    ]; % A tilde matrix

btilde = [real(b);zeros(M1,1);imag(b);zeros(M1,1)]; % b tilde vector

xhat_tilde0 = zeros(2*N, 1); % initial guess for x tilde

tic
xhat_tilde = LSQR_alg(@(x) Atilde*x,@(x) Atilde'*x,btilde,xhat_tilde0,max_iter);
xhat_9 = complex(xhat_tilde(1:N),xhat_tilde(N+1:2*N));
toc

%% LSQR (Proposed Complex-Valued Approach with Matrices)

disp('LSQR (Proposed Complex-Valued Approach with Matrices)');

F = [A;sqrt(lambda)*C]; % F matrix
G = [zeros(M,N);-sqrt(lambda)*conj(D)*E]; % G matrix

xhat_0 = zeros(N,1); % initial guess for x

tic
xhat_10 = LSQR_alg(@(x) F*x+conj(G*x),@(x) F'*x + G'*conj(x),[b;zeros(M1,1)],xhat_0,max_iter);
toc

%% LSQR (Conventional Real-Valued Approach with Function Calls)

disp('LSQR (Conventional Real-Valued Approach with Function Calls)');

A_fun = @(x) A*x; % A matrix function call
C_fun = @(x) C*x; % C matrix function call
D_fun = @(x) D*x; % D matrix function call
E_fun = @(x) E*x; % E matrix function call
A_T_fun = @(b) A.'*b; % A matrix transpose (not conjugate) function call
C_T_fun = @(b) C.'*b; % C matrix transpose (not conjugate) function call
D_T_fun = @(b) D.'*b; % D matrix transpose (not conjugate) function call
E_T_fun = @(b) E.'*b; % E matrix transpose (not conjugate) function call

Atilde_fun = @(x) [...
    real(A_fun(x(1:N))) ...
    - imag(A_fun(x(N+1:2*N)));...
    sqrt(lambda)*(real(C_fun(x(1:N)))-real(D_fun(real(E_fun(x(1:N)))))-imag(D_fun(imag(E_fun(x(1:N))))) ....
    - imag(C_fun(x(N+1:2*N)))+real(D_fun(imag(E_fun(x(N+1:2*N)))))-imag(D_fun(real(E_fun(x(N+1:2*N))))));...
    imag(A_fun(x(1:N))) ...
    + real(A_fun(x(N+1:2*N)));...
    sqrt(lambda)*(imag(C_fun(x(1:N)))-imag(D_fun(real(E_fun(x(1:N)))))+real(D_fun(imag(E_fun(x(1:N))))) ...
    + real(C_fun(x(N+1:2*N)))+imag(D_fun(imag(E_fun(x(N+1:2*N)))))+real(D_fun(real(E_fun(x(N+1:2*N))))));...
    ]; % A tilde function

Atilde_T_fun = @(b) [...
    real(A_T_fun(b(1:M))) ...
    + sqrt(lambda)*(real(C_T_fun(b(M+1:M+M1))) - real(E_T_fun(real(D_T_fun(b(M+1:M+M1))))) - imag(E_T_fun(imag(D_T_fun(b(M+1:M+M1)))))) ...
    + imag(A_T_fun(b(M+M1+1:2*M+M1))) ...
    + sqrt(lambda)*(imag(C_T_fun(b(2*M+M1+1:2*M+2*M1))) - real(E_T_fun(imag(D_T_fun(b(2*M+M1+1:2*M+2*M1))))) + imag(E_T_fun(real(D_T_fun(b(2*M+M1+1:2*M+2*M1)))))) ...
    ; ...
    -imag(A_T_fun(b(1:M))) ...
    + sqrt(lambda)*(-imag(C_T_fun(b(M+1:M+M1))) + imag(E_T_fun(real(D_T_fun(b(M+1:M+M1))))) - real(E_T_fun(imag(D_T_fun(b(M+1:M+M1)))))) ...
    + real(A_T_fun(b(M+M1+1:2*M+M1))) ...
    + sqrt(lambda)*(real(C_T_fun(b(2*M+M1+1:2*M+2*M1))) + imag(E_T_fun(imag(D_T_fun(b(2*M+M1+1:2*M+2*M1))))) + real(E_T_fun(real(D_T_fun(b(2*M+M1+1:2*M+2*M1)))))) ...
    ]; % A tilde transpose function call

btilde = [real(b);zeros(M1,1);imag(b);zeros(M1,1)]; % b tilde vector

xhat_tilde0 = zeros(2*N,1); % initial guess for x tilde

tic
xhat_tilde = LSQR_alg(Atilde_fun,Atilde_T_fun,btilde,xhat_tilde0,max_iter);
xhat_11 = complex(xhat_tilde(1:N),xhat_tilde(N+1:2*N));
toc

%% LSQR (Proposed Complex-Valued Approach with Function Calls)

disp('LSQR (Proposed Complex-Valued Approach with Function Calls)');

A_fun = @(x) A*x; % A matrix function call
C_fun = @(x) C*x; % C matrix function call
D_fun = @(x) D*x; % D matrix function call
E_fun = @(x) E*x; % E matrix function call
A_H_fun = @(b) A'*b; % A matrix conjugate function call
C_H_fun = @(b) C'*b; % C matrix conjugate transpose function call
D_H_fun = @(b) D'*b; % D matrix conjugate transpose function call
E_H_fun = @(b) E'*b; % E matrix conjugate transpose function call

xhat_0 = zeros(N,1); % initial guess for x

tic
xhat_12 = LSQR_alg(@(x) [A_fun(x);sqrt(lambda)*(C_fun(x)-D_fun(conj(E_fun(x))))],@(b) A_H_fun(b(1:M)) + sqrt(lambda)*(C_H_fun(b(M+1:M+M1))-E_H_fun(conj(D_H_fun(b(M+1:M+M1))))),[b;zeros(M1,1)],xhat_0,max_iter);
toc

%% function LandweberIteration (works for both real-valued and complex-valued approaches)
function xhat = LandweberIteration(A,A_star,b,alpha,xhat0,max_iter)
k = 0;
xhat = xhat0;
while k <= max_iter
    xhat = xhat+alpha*A_star(b-A(xhat));
    k = k+1;
end
end

%% function ConjugateGradient (works for both real-valued and complex-valued approaches)
function xhat = ConjugateGradient(A,A_star,b,xhat0,max_iter)
r = A_star(b-A(xhat0));
p = r;
k = 0;
xhat = xhat0;
rnormsquared = norm(r)^2;
while k <= max_iter
    z = A_star(A(p));
    alpha = rnormsquared./real(p'*z);
    xhat = xhat + alpha*p;
    r = r - alpha*z;
    beta = (r'*r)./rnormsquared;
    rnormsquared = norm(r)^2;
    p = r + beta*p;
    k = k+1;
end
end

%% function LSQR_alg (works for both real-valued and complex-valued approaches)
function xhat = LSQR_alg(A,A_star,b,xhat0,max_iter)
xhat = xhat0;
u = b - A(xhat);
beta = norm(u);
if beta>0
    u = u/beta;
end
v = A_star(u);
alpha = norm(v);
if alpha>0
    v = v/alpha;
end
w = v;
phibar = beta;
rhobar = alpha;
k=0;
while k <= max_iter
    u= A(v)-alpha*u;
    beta = norm(u);
    if beta>0
        u = u/beta;
    end
    v = A_star(u)-beta*v;
    alpha = norm(v);
    if alpha>0
        v = v/alpha;
    end
    rho = norm([rhobar;beta]);
    c = rhobar/rho;
    s = beta/rho;
    theta = s*alpha;
    rhobar = -c*alpha;
    phi = c*phibar;
    phibar = s*phibar;
    xhat = xhat + phi/rho*w;
    w = v - theta/rho*w;
    k = k+1;
end
end
