# Supplementary material for: Efficient iterative solutions to complex-valued nonlinear least-squares problems with mixed linear and antilinear operators
Source: Optim Eng. Author manuscript; Available in PMC 2022 Jun 1. (PMC9159680; doi:10.1007/s11081-021-09604-4)
Supplement: 1697878_Supp_Material [file NIHMS1697878-supplement-1697878_Supp_Material.zip › README.txt]

This zip file contains Supplementary Material for the paper:

Efficient Iterative Solutions to Complex-Valued Nonlinear Least-Squares Problems with Mixed Linear and Antilinear Operators

by

Tae Hyung Kim and Justin P. Haldar

Specifically, this file provides Matlab code (antilinear_least_squares.m) to reproduce the problem setup and algorithm implementations described in Section 5 of the paper.
